# Supplementary material for: Sphaeropsidin A Loaded in Liposomes to Reduce Its Cytotoxicity and Preserve Antifungal Activity Against Candida auris
Source: Molecules. 2024 Dec 17;29(24):5949. doi: 10.3390/molecules29245949 (PMC11678014; doi:10.3390/molecules29245949)
Supplement: Supplementary file 1 [file molecules-29-05949-s001.zip]

Archive with 1 entries (1 files):
- molecules-3324393-supplementary.pdf
